# Supplementary material for: The Effectiveness of Artificial Intelligence in Assisting Mothers with Assessing Infant Stool Consistency in a Breastfeeding Cohort Study in China
Source: Nutrients. 2024 Mar 15;16(6):855. doi: 10.3390/nu16060855 (PMC10975400; doi:10.3390/nu16060855)
Supplement: Supplementary file 1 [file nutrients-16-00855-s001.zip]

Archive with 1 entries (1 files):
- nutrients-2893034-Supplementary.pdf
